# Supplementary material for: Watercore Pear Fruit Respiration Changed and Accumulated γ-Aminobutyric Acid (GABA) in Response to Inner Hypoxia Stress
Source: Genes (Basel). 2022 May 30;13(6):977. doi: 10.3390/genes13060977 (PMC9222961; doi:10.3390/genes13060977)
Supplement: Supplementary file 1 [file genes-13-00977-s001.zip]

Archive with 1 entries (1 files):
- genes-1709457-supplementary.pdf
